# Supplementary material for: BF2-Azadipyrromethene Fluorophores for Intraoperative Vital Structure Identification
Source: Molecules. 2023 Feb 25;28(5):2167. doi: 10.3390/molecules28052167 (PMC10004488; doi:10.3390/molecules28052167)
Supplement: Supplementary file 1 [file molecules-28-02167-s001.zip]

Archive with 1 entries (1 files):
- molecules-2247313-supplementary.pdf
